# Supplementary material for: Impact of uterine adenomyosis on survival outcome of patients with non-endometrioid endometrial cancer
Source: BMC Cancer. 2025 Oct 14;25:1574. doi: 10.1186/s12885-025-14815-4 (PMC12522866; doi:10.1186/s12885-025-14815-4)
Supplement: Supplementary file 1 — Supplementary Material 1. [file 12885_2025_14815_MOESM1_ESM.xlsx]

## Sheet: Sayfa1
PROTOKOL	1. ADENOMYOZIS 2. NON-ADENOMYOZIS	YAS	BMI	MENOPAUSE 1. YES 2. NO	CO-MORBİD DİSEASE 0. NO 1. DM 2. HT 3.HT+DM	CA 125	CANCER SUBGROPS 1. SEROZ 2. MUSINOZ 3. CLEAR CELL 4. CARSINOSARKOM 5. UNDIFERANSIYE 6. MIX	STAGE 1. 1A, 2. 1B, 3. 2, 4. 3 AND UPPER	TUMOR DİAMATER ( CM)	MYOMETRIAL INVASİON 1. <%50 2. >%50	LVSI 1. NO 2. YES	CERVIKAL STROMAL INVASİON 0. NO 1. YES	PERITONEAL SITOLOJI 1. NEGATIVE 2. POZITIVE	OPERATİON TYPE 1. LAPAROSCOPY 2. LAPAROTOMY	OPERATION CONTENT 1. HYSTERECTOMY 2. HYSTERECTOMY+PLND 3. HYSTERECTOMY+PPLND	LYMPHATIC METASTASIS 0: NO , 1: PELVIK, 2: PARAAORTIK, 3: PELVIK+PARAAORTIK	ADJUVAN TREATMENT 1. NO 2. KT 3. RT 4. KRT	OMENTECTOMY 1. YES 2. NO	OMENTUM METASTASIS NO:0, YES: 1	EX:1 LİVES:2	FOLLOW-UP PERIOD (MONTH)	RECURRENS YES:1 NO:2	RECÜRRENS TİME(MONTH)	DEATH DUE TO DISEASE 1. YES 2.NO
599012	2	41	32.2	2	2	7.8	1	4	2	2	1	0	1	2	3	0	3	1	0	1	92	2		2
751537	2	70	34.6	1	2	36.4	1	4	4.9	2	1	0	1	2	1	0	2	2	0	2	180	2
2059814	2	67	40.5	1	2	34.9	1	2	3	2	2	0	1	2	3	0	2	1	0	1	22	1	16	1
4019154	2	69	28.4	1	2	49	1	2	3	2	1	0	1	2	1	0	2	2	0	1	38	1	18	1
20309	1	72	28.6	1	2	57.2	1	4	4	2	1	1	1	2	3	3	2	1	0	1	50	1	41	1
2491405	1	65	30.5	1	2	196	1	4	6	2	2	1	2	2	1	0	2	2	1	2	145	2
4171126	2	72	28.3	1	2	16.3	1	4	7.5	2	2	0	1	2	3	0	4	1	0	1	70	1	20	1
131	2	71	30	1	3	34.2	1	2	3	2	1	0	1	2	3	0	4	1	0	1	14	1	8	1
51041	2	65	37.3	1	2	224	1	4	1.3	2	2	1	2	2	3	2	4	1	0	1	45	1	23	1
73004	1	62	41.4	1	1	27.4	1	1	2	1	1	0	1	2	3	0	3	1	0	2	259	2
222452	2	64	27.3	1	3	12.6	1	2	2.5	2	2	0	2	2	1	0	2	2	0	1	14	2		2
295347	2	47	30.6	1	2	9.1	1	4	3.2	1	2	0	1	2	3	0	4	1	0	1	33	2		2
408795	1	48	26.3	1	2	22.9	1	3	4	1	1	1	1	2	3	0	4	1	0	2	203	2
444057	1	70	29	1	3	20.4	1	4	5.5	2	2	1	2	2	3	3	2	1	0	2	204	2
445812	1	62	34.5	1	3	15.6	1	4	5	1	1	0	1	2	3	0	4	1	1	2	196	2
5272	2	52	39.4	1	2	21.9	1	4	6	2	2	0	1	2	3	1	4	1	0	1	6	1	4	1
420020	2	69	33.33	1	2	23	1	2	1.3	2	2	0	1	2	3	0	3	1	0	2	140	2
992045	2	70	40.89	1	3	129.6	1	4	5	1	2	0	2	2	3	3	3	1	1	1	23	1	15	1
17656	2	45	32.47	1	2	78.8	1	4	3	1	2	0	1	2	3	3	4	1	0	1	20	1	13	1
38314	2	45	23.11	1	2	121	1	4	4	2	2	1	1	2	3	3	4	1	0	1	24	1	18	1
1044338	2	67	33.77	1	2	24.7	1	1	3.5	1	2	0	1	2	1	0	4	2	0	1	68	1	57	1
1143362	1	60	40.44	1	2	26.1	1	4	3.5	1	1	0	1	2	3	0	2	1	1	1	17	1	12	1
806886	2	58	31.9	1	3	18	1	4	6	1	2	1	1	2	3	0	4	1	1	1	43	1	25	1
1222272	1	88	28.13	1	3	23.2	1	4	2.5	2	2	0	1	2	3	0	4	1	1	1	13	1	7	1
167943	2	70	40	1	3	49	1	4	6	2	2	1	1	2	3	3	2	1	0	1	60	2		2
1268357	1	81	30.3	1	2	16.8	1	4	7.3	2	2	1	1	2	3	3	4	1	0	1	50	1	40	1
239893	1	51	35.56	1	2	8.9	1	1	3.2	1	1	0	1	2	2	0	4	1	0	1	12	1	8	1
780008	2	65	23.42	1	2	40.3	1	1	5	1	1	0	1	2	1	0	4	2	0	1	5	2		2
1289403	2	74	33.76	1	2	24	1	1	6	1	1	0	1	2	3	0	4	1	0	2	108	2
530757	2	82	32.42	1	3	86.5	1	4	3	1	1	1	2	2	3	0	4	1	1	1	1	2		2
1549507	2	66	29.82	1	3	270.2	1	4	7	1	2	0	1	2	3	1	4	1	0	2	81	2
77725	2	64	35.7	1	3	23.2	1	1	6	1	1	0	1	2	3	0	2	1	0	1	81	1	22	1
1540148	1	56	30.49	1	1	11.3	1	1	1.5	1	1	0	1	2	3	0	4	1	0	2	77	2
1572158	2	83	36.16	1	2	188.4	1	4	5	2	2	1	1	2	3	3	4	1	1	1	24	1	16	1
1587311	2	63	31.11	1	0	25.3	1	3	5	1	1	1	1	2	3	0	3	1	0	1	73	1	68	1
1575160	2	68	29.01	1	2	57	1	4	1	1	1	1	1	2	3	3	2	1	0	1	11	1	6	1
1707024	2	67	43.4	1	3	107	1	4	9.5	2	1	0	1	2	3	3	4	1	0	1	32	1	11	1
1791910	2	72	26.7	1	0	4	1	1	2.3	1	1	0	1	2	3	0	4	1	0	2	60	2
1792768	2	72	34.5	1	3	7	1	1	3.6	1	1	0	1	2	3	0	4	1	0	2	56	2
1651716	1	58	42.4	1	3	9	1	2	2.2	2	1	0	1	1	3	0	4	1	0	2	36	1	32
426433	2	75	39	1	3	372	1	3	0.4	1	1	1	1	2	2	0	4	1	0	2	28	2
1693965	1	63	21	1	2	57	1	3	5.5	1	1	1	1	2	3	0	4	1	0	2	24	2
171875	1	65	23.8	1	2	14	1	1	3	1	2	0	1	1	3	0	3	1	0	2	13	2
2105369	1	70	39	1	2	10	1	1	3.2	1	1	0	1	2	3	0	2	1	0	2	25	2
158924	2	68	30.3	1	3	9	1	1	2.5	1	1	0	1	2	3	0	4	1	0	2	23	2
1500845	1	65	44.4	1	3	11	1	1	2	1	1	0	1	2	3	0	4	1	0	2	17	2
21060	2	69	37.5	1	2	7.9	1	2	2	2	1	0	1	2	3	0	2	1	0	1	51	1	45	1
65819	2	79	30.08	1	3	188	1	2	2.1	2	1	0	1	2	3	0	4	1	0	2	11	2
442423	2	69	37.7	1	3	12	1	1	2.5	1	1	0	1	1	2	0	3	1	0	2	11	2
2223276	2	68	36	1	0	40	1	4	0.9	1	2	1	1	2	3	3	4	1	0	2	9	2
1634643	2	62	36.7	1	3	13	1	1	6	1	2	0	1	2	3	0	4	1	0	2	7	2
1447488	2	57	29.6	1	2	38	1	4	6	2	2	1	1	2	3	3	4	1	0	2	6	2
2307832	2	65	31.6	1	2	77	1	1	4.5	1	1	0	2	2	3	0	4	1	0	2	5	2
2221853	2	64	40.7	1	3	130	1	4	4	1	1	0	1	2	3	3	4	1	0	2	16	1	8
321254	2	66	33.2	1	2	12	2	3	3.5	2	1	1	1	2	3	0	3	1	0	1	55	1	20	1
731448	2	61	29.4	1	1	11	2	1	3.5	1	1	0	1	2	3	0	1	1	0	1	28	1	21	1
1186287	2	54	42.2	1	2	24	2	1	4.5	1	1	0	1	2	3	0	1	1	0	2	336	1	131
407213	1	53	40.5	1	3	10	2	2	2.5	2	1	0	1	2	3	0	3	1	0	2	312	2
551518	2	63	36.7	1	1	36.2	2	4	4	2	1	0	1	2	3	0	3	1	0	1	211	2		2
211582	2	56	37.7	1	3	37.9	2	2	3.2	2	1	0	1	2	3	0	3	1	0	2	231	2
322941	2	64	31	1	2	36	2	2	3.8	2	1	0	1	2	3	0	3	1	0	2	216	2
107027	1	71	25.4	1	2	18	2	4	4	2	1	0	1	2	3	0	1	1	0	1	57	1	33	1
1074476	1	61	29.3	1	1	21.6	2	1	3.5	1	1	0	1	2	3	0	2	1	0	2	132	2
1104698	2	59	42.22	1	2	10.3	2	1	3	1	1	0	1	2	2	0	1	1	0	1	36	1	24	1
770871	1	72	42.46	1	2	294	2	1	4.5	1	1	0	1	2	3	0	3	1	0	1	102	2		2
739059	2	62	25	1	2	11	2	1	3	1	1	0	1	2	2	0	1	1	0	2	88	2
1750705	2	71	28.7	1	1	10	2	4	2.1	1	1	0	1	2	3	2	4	1	0	2	61	1	49
558031	1	58	31.9	1	2	144	2	4	5.5	1	2	0	1	2	3	3	4	1	0	2	11	2
162890	2	56	20	1	2	98	3	2	3	2	1	0	1	2	1	0	3	2	0	1	204	1	165	1
4116177	2	55	26.7	1	2	7.6	3	1	3.5	1	1	1	1	2	3	0	3	1	0	1	52	1	37	1
137836	1	51	30.8	1	3	11	3	4	6	2	2	1	1	2	1	0	2	2	0	1	11	1	9	1
1070172	2	64	33.71	1	2	10.8	3	1	3	1	1	0	1	2	3	0	3	1	0	1	59	1	46	1
162709	2	72	28.52	1	2	14.5	3	1	1.2	1	1	0	1	2	3	0	3	1	0	2	118	2
1216188	1	75	37.66	1	2	7.2	3	4	0.5	1	1	0	1	2	3	2	4	1	0	2	117	2
559111	1	60	32.47	1	0	17	3	1	3.5	1	2	1	1	2	3	0	4	1	0	1	111	2		2
126499	2	59	25.63	1	0	9.3	3	4	5.5	1	1	1	2	2	3	3	4	1	1	1	19	1	15	1
1421242	2	75	35.34	1	2	169.9	3	4	6	2	1	0	1	2	3	1	4	1	0	1	20	1	14	1
1500198	2	61	25.3	1	2	64.5	3	2	5	2	2	0	1	2	3	0	4	1	0	2	86	2
1635601	2	61	29.2	1	2	5.7	3	4	0.8	1	1	0	1	2	3	1	4	1	0	2	76	2
6803	2	74	27.3	1	3	8.1	3	3	4	1	1	0	1	1	3	0	4	1	0	1	50	1	39	1
1660050	1	71	36.2	1	2	226	3	1	1.5	1	1	0	1	2	3	0	4	1	0	2	69	2
1871312	2	69	32	1	3	6	3	4	7	2	2	0	1	2	3	3	3	1	0	1	14	1	10	1
174243	2	80	37.2	1	3	19	3	4	4	2	2	1	1	2	3	3	4	1	0	1	45	1	16	1
2170505	1	55	26	1	2	330	3	4	5	2	2	0	1	2	3	3	4	1	0	1	4	1	3	1
2296041	2	66	27	1	3	20	3	1	5.3	1	1	0	1	2	3	0	4	1	0	2	3	2
147997	2	70	29.5	1	1	4.2	4	1	2	1	1	0	1	2	2	0	1	1	0	1	62	1	54	1
4012886	2	70	27.1	1	2	209	4	4	4	1	1	0	2	2	1	0	2	2	1	1	42	1	38	1
65367	2	46	32.7	1	0	23.7	4	3	3	1	1	0	1	2	1	0	3	2	0	1	37	1	19	1
120818	2	79	38.2	1	2	32.6	4	1	8	1	2	0	1	2	3	0	4	1	0	1	20	1	14	2
140288	2	70	40.2	1	3	16.4	4	1	4	1	2	0	1	2	1	0	3	2	0	1	8	1	5	1
319051	2	60	38.5	1	3	38	4	2	5.3	2	2	0	1	2	3	0	3	1	0	1	60	1	42	1
346346	2	68	29.4	1	2	13.5	4	2	1.5	2	1	0	1	2	1	0	1	2	0	1	48	1	34	1
206064	2	67	26.9	1	2	26.2	4	2	3.5	2	1	0	1	2	3	0	3	1	0	1	37	1	29	2
923059	2	68	32.69	1	3	87.6	4	4	8	2	2	1	1	2	3	3	4	1	0	1	11	1	9	2
1030242	2	74	38.29	1	3	33.5	4	1	5	1	1	0	1	2	3	0	3	1	0	2	135	2
1052732	2	65	40.44	1	3	23.9	4	4	3.5	2	2	1	1	2	3	3	4	1	0	1	9	1	6	1
1069571	2	51	27.34	1	3	323	4	4	7.5	1	2	0	1	2	3	3	4	1	0	1	44	1	32	2
1113085	2	62	32.89	1	2	15	4	1	9	1	1	0	1	2	3	0	4	1	0	1	21	1	8	1
1149512	1	71	33.33	1	2	66.7	4	4	4.5	1	2	0	1	2	3	0	4	1	1	1	18	1	14	1
1191209	2	66	36.58	1	2	11.9	4	2	4	2	2	0	1	2	3	0	4	1	1	1	11	1	8	1
826281	2	61	39	1	2	79	4	4	4	1	2	0	1	2	3	1	4	1	0	1	13	1	11	1
1267247	2	68	51.69	1	2	28.8	4	1	8	1	2	0	1	2	3	0	4	1	0	1	53	2		2
1332941	2	68	22.81	1	1	40.3	4	4	8.5	2	2	1	1	2	3	0	4	1	0	1	49	2		2
1378636	1	73	40.16	1	3	9.8	4	2	1.5	2	1	0	1	2	1	0	3	2	0	2	86	2
1480995	2	86	30	1	3	10.6	4	1	1	1	2	0	1	1	3	0	3	1	0	2	90	2
264700	2	76	27.5	1	2	43.3	4	4	6	2	1	0	1	2	3	3	4	1	0	1	70	1	51	1
1668452	2	47	25.4	1	3	37.8	4	4	6	2	2	0	1	2	3	3	4	1	0	1	47	1	36	1
63367	2	65	32.8	1	1	27	4	4	6.5	1	2	0	1	2	3	3	4	1	0	1	52	2		2
246901	1	61	30.3	1	2	12	4	1	3	1	1	0	1	1	3	0	4	1	0	2	59	1	20
1824945	2	76	32.5	1	3	37	4	4	8.5	2	2	1	1	2	3	2	2	1	0	1	32	1	12	1
2082032	2	81	27.6	1	3	82	4	1	12.5	1	1	1	1	2	3	0	4	1	0	2	15	2
1842924	2	71	38	1	2	23	4	1	3.7	1	2	0	1	2	3	0	4	1	0	2	9	2
2253356	1	77	37.7	1	2	13	4	1	2	1	1	0	1	1	2	0	1	1	0	2	10	2
2271265	2	56	43.8	1	3	8	4	1	3.7	1	1	0	1	2	3	0	3	1	0	2	6	2
2269546	2	61	36.1	1	0	455	4	4	6.5	1	2	0	1	2	3	2	4	1	0	2	6	2
46954	2	69	42.6	1	2	39.4	4	2	5.5	2	1	0	1	2	3	0	3	1	0	1	70	2		2
4112472	2	63	38.4	1	2	459	5	4	4.2	2	2	1	2	2	1	0	4	2	0	1	112	1	108	1
27513	1	55	26.3	1	2	9.2	5	2	3	2	1	0	1	2	3	0	3	1	0	2	261	2
961428	2	79	44.95	1	2	29.6	5	3	3.5	1	1	1	1	2	1	0	3	2	0	1	17	1	13	2
1023737	1	73	42.2	1	3	7.4	5	1	5.2	1	1	0	1	2	3	0	4	1	0	2	134	2
1025051	1	66	33.67	1	2	74.3	5	4	4.5	1	1	0	1	2	3	0	4	1	1	1	116	1	76	1
1017235	2	40	29.55	2	2	15.7	5	2	2.5	2	1	0	1	2	3	0	4	1	0	2	132	2
1012606	2	76	30.61	1	2	58.9	5	4	9	2	2	0	1	2	3	0	4	1	1	1	96	2		2
1290332	2	60	35.16	1	2	37.1	5	1	3	1	2	0	1	2	3	0	4	1	0	2	106	2
1284016	1	78	44.12	1	2	15	5	4	5	1	2	0	1	2	2	0	4	1	1	1	18	1	12	1
736870	2	51	26.64	1	0	24.8	5	2	8	2	2	0	1	2	1	0	4	2	0	2	100	2
1382909	2	83	25.81	1	2	14.2	5	4	5	2	1	0	2	2	3	0	4	1	1	1	67	2		2
1388087	1	67	40.16	1	0	36.1	5	1	10.5	1	2	1	1	2	3	0	4	1	0	1	34	1	22	1
1385898	1	68	41.98	1	1	47.8	5	1	8	1	1	0	1	2	3	0	3	1	0	2	99	2
1262135	1	72	28.6	1	2	27	5	4	6	2	1	0	1	1	3	1	4	1	0	1	12	1	5	2
1405514	2	54	22.6	1	0	12	5	2	15.3	2	2	0	1	2	3	0	4	1	0	2	13	2
1004290	1	75	44	1	2	7.6	5	1	2	1	1	0	1	1	3	0	3	1	0	1	5	1	4	1
10320	1	67	42.3	1	2	77	6	4	7	1	2	0	1	2	1	0	2	2	0	1	60	1	44	1
151813	2	69	40.1	1	3	112.3	6	3	2.5	1	1	1	1	2	3	0	3	1	0	1	28	1	20	1
285687	2	43	29.6	2	2	1885	6	4	4	2	1	0	1	2	3	0	4	1	0	1	150	1	121	1
309006	2	59	32.6	1	3	62.3	6	1	2.5	1	2	0	1	2	3	0	3	1	0	2	217	2
30343	1	57	29.5	1	3	12.4	6	2	2	2	2	0	1	2	3	0	3	1	0	2	216	2
1078047	2	66	37	1	3	136	6	1	4	1	1	0	1	2	3	0	2	1	0	2	12	2
1079824	2	46	23.1	1	1	15	6	2	3.5	2	2	0	1	1	3	0	4	1	0	2	6	2

## Sheet: Sayfa2
		PROTOKOL
		1. ADENOMYOZIS 2. NON-ADENOMYOZIS
		YAS
		BMI
		MENOPOZ 1. VAR 2. YOK
		EK HASTALIK 0. YOK 1. DM 2. HT 3.HT+DM
		CA 125
		KANSER ALT TIPI 1. SEROZ 2. MUSINOZ 3. CLEAR CELL 4. KARSINOSARKOM 5. UNDIFERANSIYE 6. MIKST
		EVRE 1. 1A, 2. 1B, 3. 2, 4. 3 VE UZERI
		TUMOR CAPI CM
		MYOMETRIAL INVAZYON 1. <%50 2. >%50
		LVSI 1. YOK 2. VAR
		SERVIKAL STROMAL INVAZYON 0. YOK 1. VAR
		PERITONEAL SITOLOJI 1. NEGATIF 2. POZITIF
		AMELIYAT SEKLI 1. LAPAROSKOPI 2. LAPARATOMI
		AMELIYAT ICERIGI 1. HISTEREKTOMI 2. HISTEREKTOMI+PLND 3. HISTEREKTOMI+PPLND
		LENFATIK METASTAZ 0: YOK, 1: PELVIK, 2: PARAAORTIK, 3: PELVIK+PARAAORTIK
		ADJUVAN TEDAVI 1. ALMADI 2. KT 3. RT 4. KRT
		OMENTEKTOMİ 1. YAPILDI, 2. YAPILMADI
		OMENTUM MET YOK:0, VAR: 1
		EX:1 SAĞ:2
		TAKİP SÜRESİ AY
		REKÜRRENS VAR:1 YOK:2
		REKÜRENS SÜRESİ
		HASTALIGA BAGLI OLUM 1. EVET 2. HAYIR
